# Supplementary material for: Antibody-Based Assessment of Coxiella burnetii Circulation in Algerian Goat Herds
Source: Animals (Basel). 2023 Sep 15;13(18):2926. doi: 10.3390/ani13182926 (PMC10525101; doi:10.3390/ani13182926)
Supplement: Supplementary file 1 [file animals-13-02926-s001.zip]

Archive with 1 entries (1 files):
- animals-2566676-supplementary.pdf
